# Supplementary material for: Characterization of a Stemness-Optimized Purification Method for Human Dental-Pulp Stem Cells: An Approach to Standardization
Source: Cells. 2022 Oct 12;11(20):3204. doi: 10.3390/cells11203204 (PMC9600643; doi:10.3390/cells11203204)
Supplement: Supplementary file 1 [file cells-11-03204-s001.zip]

Archive with 1 entries (1 files):
- cells-1918840-supplementary.pdf
